# Supplementary material for: Skimming Digits: Neuromorphic Classification of Spike-Encoded Images
Source: Front Neurosci. 2016 Apr 28;10:184. doi: 10.3389/fnins.2016.00184 (PMC4848313; doi:10.3389/fnins.2016.00184)
Supplement: Supplementary file 1 [file Presentation1.ZIP]

Archive with 7 entries (7 files):
- 1_SKIMDiagram.jpg
- 2_TrainingPatternTypes2.pdf
- 3_OutputDeterminationDiagram.pdf
- 4_SKIM_MNIST2.pdf
- 5_NormalAnalysisGaussianExponential.pdf
- 6_mnist-outputdetermination-methods.pdf
- 7_TrainingPatternComparisonBarChart2.pdf
